# Supplementary material for: Day and night use of habitats by northern pintails during winter in a primary rice-growing region of Iberia
Source: PLoS One. 2019 Jul 25;14(7):e0220400. doi: 10.1371/journal.pone.0220400 (PMC6658120; doi:10.1371/journal.pone.0220400)
Supplement: S1 Data — (XLSX) [file pone.0220400.s001.xlsx]

## Sheet: Home_range_and_maxima_distance_
Log_Home_Range	Log_Max_Distance	ID_Bird	ArcSin_Moonlight	ArcSin_Floodedpans	Log_Temp_min	Log_Wind_speed
5.4293	8.85263	Pint 08	1.02652	0.815838	0.0563803	1.06815
5.44913	9.00102	Pint 06	0.30125	0.0333062	2.2882	1.67378
5.46143	8.69944	Pint 02	1.06691	0.515535	1.63761	0.969389
6.48546	8.91953	Pint 01	0.595248	1.19008	1.34993	1.24892
6.56146	9.0885	Pint 06	0.1852	0.229612	0	1.21669
6.65865	8.92359	Pint 01	0.0603223	1.28772	1.63761	1.37429
6.68298	8.7874	Pint 06	0.179099	0.302702	1.38629	1.2093
6.72091	9.01167	Pint 04	0.179099	0.302702	1.38629	1.2093
6.90216	8.98704	Pint 04	0.0855328	0.022802	1.60944	1.32096
6.93987	8.70867	Pint 05	0.0603223	1.28772	1.63761	1.37429
7.04533	9.20936	Pint 02	0.0603223	1.28772	1.63761	1.37429
7.13761	8.9353	Pint 05	0.48735	1.11977	2.2736	1.25284
7.1793	9.11908	Pint 06	0.0603223	1.28772	1.63761	1.37429
7.27936	9.20889	Pint 06	0.48735	1.11977	2.2736	1.25284
7.30239	8.86774	Pint 02	0.317598	0.567825	1.5506	1.58915
7.35998	8.84407	Pint 02	0.48735	1.11977	2.2736	1.25284
7.37224	8.85134	Pint 03	0.0603223	1.28772	1.63761	1.37429
7.37352	9.0969	Pint 05	0.656241	0.022802	1.76766	1.35745
7.43956	8.90063	Pint 01	0.48735	1.11977	2.2736	1.25284
7.46618	9.19799	Pint 04	1.13407	0.0879132	1.09861	1.49965
7.47263	9.05408	Pint 05	0.0855328	0.022802	1.60944	1.32096
7.50859	8.95198	Pint 06	0.0855328	0.022802	1.60944	1.32096
7.50909	9.12836	Pint 06	0.967175	0.493033	1.45529	1.31786
7.51031	9.14048	Pint 05	0.317598	0.567825	1.5506	1.58915
7.5173	9.15116	Pint 06	0.656241	0.022802	1.76766	1.35745
7.51759	8.89661	Pint 06	1.06691	0.515535	1.63761	0.969389
7.53457	9.1257	Pint 03	0.48735	1.11977	2.2736	1.25284
7.57067	9.06224	Pint 05	0.781819	0.502936	0.76214	1.27369
7.58568	8.8706	Pint 08	0.313511	0.821987	1.10922	1.24069
7.59059	8.86362	Pint 06	0.781819	0.502936	0.76214	1.27369
7.63571	9.10173	Pint 01	0.0855328	0.022802	1.60944	1.32096
7.6935	9.20024	Pint 01	1.13407	0.0879132	1.09861	1.49965
7.87324	8.98754	Pint 07	1.02652	0.815838	0.0563803	1.06815
7.87719	8.90105	Pint 05	0.100598	0.404327	1.86075	1.10071
7.92229	9.78633	Pint 01	0.179099	0.302702	1.38629	1.2093
8.1409	9.05557	Pint 05	0.967175	0.493033	1.45529	1.31786
8.1699	8.68441	Pint 07	0.313511	0.821987	1.10922	1.24069
8.21566	9.00278	Pint 01	0.967175	0.493033	1.45529	1.31786
8.3142	9.14358	Pint 06	0.100598	0.404327	1.86075	1.10071
8.33046	8.73415	Pint 06	0.317598	0.567825	1.5506	1.58915
8.46906	8.8352	Pint 05	1.06691	0.515535	1.63761	0.969389
8.65524	8.98765	Pint 02	0.100598	0.404327	1.86075	1.10071
8.65722	9.61739	Pint 04	0.860679	0.158361	1.86075	1.33662
8.67935	8.53482	Pint 05	0.30125	0.0333062	2.2882	1.67378
8.73052	9.68058	Pint 04	0.30125	0.0333062	2.2882	1.67378
8.79494	9.13651	Pint 06	1.13407	0.0879132	1.09861	1.49965
8.96297	9.00129	Pint 05	0.1852	0.229612	0	1.21669
8.99382	9.30411	Pint 03	1.13407	0.0879132	1.09861	1.49965
9.08774	9.00302	Pint 01	1.06691	0.515535	1.63761	0.969389
9.09744	8.97491	Pint 05	1.13407	0.0879132	1.09861	1.49965
9.12813	9.62928	Pint 01	0.317598	0.567825	1.5506	1.58915
9.15096	8.89384	Pint 03	0.30125	0.0333062	2.2882	1.67378
9.18314	9.61487	Pint 06	1.24067	0.022802	2.34455	1.49669
9.28485	9.29952	Pint 02	0.656241	0.022802	1.76766	1.35745
9.34381	9.51768	Pint 05	0.179099	0.302702	1.38629	1.2093
9.34793	9.20989	Pint 02	0.30125	0.0333062	2.2882	1.67378
9.41311	9.06548	Pint 01	0.30125	0.0333062	2.2882	1.67378
9.42865	9.67312	Pint 02	0.781819	0.502936	0.76214	1.27369
9.43133	9.4112	Pint 01	0.1852	0.229612	0	1.21669
9.50514	9.40293	Pint 01	1.24288	0.737582	1.09861	1.27468
9.50644	9.12467	Pint 02	0.967175	0.493033	1.45529	1.31786
9.57436	9.85699	Pint 06	0.860679	0.158361	1.86075	1.33662
9.57546	9.87335	Pint 01	0.860679	0.158361	1.86075	1.33662
9.58653	9.8692	Pint 02	0.179099	0.302702	1.38629	1.2093
9.60431	9.58723	Pint 01	0.781819	0.502936	0.76214	1.27369
9.6551	9.66641	Pint 05	0.860679	0.158361	1.86075	1.33662
9.69958	9.47143	Pint 02	0.0855328	0.022802	1.60944	1.32096
9.70114	9.8242	Pint 02	1.13407	0.0879132	1.09861	1.49965
9.73104	9.55438	Pint 02	0.860679	0.158361	1.86075	1.33662
9.77689	9.79955	Pint 06	1.24288	0.737582	1.09861	1.27468
10.0038	9.77736	Pint 02	1.24288	0.737582	1.09861	1.27468
10.1038	9.70978	Pint 05	1.24288	0.737582	1.09861	1.27468
10.4219	9.87191	Pint 01	0.100598	0.404327	1.86075	1.10071
10.4409	10.2789	Pint 02	1.24067	0.022802	2.34455	1.49669
10.6087	10.1407	Pint 03	1.24067	0.022802	2.34455	1.49669
10.7734	9.89807	Pint 02	0.1852	0.229612	0	1.21669
10.938	10.1967	Pint 03	0.0855328	0.022802	1.60944	1.32096
11.3771	10.2393	Pint 03	0.656241	0.022802	1.76766	1.35745
