# Supplementary material for: Day and night use of habitats by northern pintails during winter in a primary rice-growing region of Iberia
Source: PLoS One. 2019 Jul 25;14(7):e0220400. doi: 10.1371/journal.pone.0220400 (PMC6658120; doi:10.1371/journal.pone.0220400)
Supplement: S2 Data — (XLSX) [file pone.0220400.s002.xlsx]

## Sheet: Hoja1
ID_Table	ID_Bird	Use	Gravel_size_II	Straw	Log_pond_area	Log_water_level	Log_food_density	Log_distance_to_reesting_site	Log_distance_to_power_line	Log_distance_to_road
49	Pint_01	0	0	1	9.83949	2.43361	5.8921	8.69197	7.51601	8.0719
48	Pint_01	0	0	1	8.7493	2.8792	6.94816	8.71401	7.56161	8.0491
24	Pint_01	1	1	1	10.6003	2.63906	7.36801	9.32131	8.10777	7.13327
9	Pint_01	0	1	1	10.0873	2.81341	7.59685	8.84701	8.02478	7.8724
48	Pint_02	0	0	1	8.7493	2.8792	6.94816	8.71401	7.56161	8.0491
10	Pint_02	0	1	1	10.3996	2.90872	7.21386	8.85877	8.05002	7.89165
43	Pint_02	1	1	1	9.71958	2.17475	7.55033	8.6923	7.5489	8.05076
9	Pint_02	0	1	1	10.0873	2.81341	7.59685	8.84701	8.02478	7.8724
49	Pint_03	0	0	1	9.83949	2.43361	5.8921	8.69197	7.51601	8.0719
29	Pint_03	0	1	1	9.91662	2.25878	6.9037	9.30518	7.96951	7.35728
10	Pint_03	0	1	1	10.3996	2.90872	7.21386	8.85877	8.05002	7.89165
28	Pint_03	1	1	1	11.2606	2.65926	7.21386	9.31255	8.12331	7.14374
29	Pint_04	0	1	1	9.91662	2.25878	6.9037	9.30518	7.96951	7.35728
48	Pint_04	0	0	1	8.7493	2.8792	6.94816	8.71401	7.56161	8.0491
24	Pint_04	1	1	1	10.6003	2.63906	7.36801	9.32131	8.10777	7.13327
9	Pint_04	0	1	1	10.0873	2.81341	7.59685	8.84701	8.02478	7.8724
49	Pint_05	0	0	1	9.83949	2.43361	5.8921	8.69197	7.51601	8.0719
29	Pint_05	0	1	1	9.91662	2.25878	6.9037	9.30518	7.96951	7.35728
43	Pint_05	1	1	1	9.71958	2.17475	7.55033	8.6923	7.5489	8.05076
9	Pint_05	0	1	1	10.0873	2.81341	7.59685	8.84701	8.02478	7.8724
49	Pint_06	0	0	1	9.83949	2.43361	5.8921	8.69197	7.51601	8.0719
48	Pint_06	0	0	1	8.7493	2.8792	6.94816	8.71401	7.56161	8.0491
28	Pint_06	1	1	1	11.2606	2.65926	7.21386	9.31255	8.12331	7.14374
9	Pint_06	0	1	1	10.0873	2.81341	7.59685	8.84701	8.02478	7.8724
21	Pint_01	0	1	1	9.49462	2.5115	3.81266	8.67779	7.61121	7.9265
29	Pint_01	0	1	1	9.91662	2.97041	6.21056	9.30518	7.96951	7.35728
22	Pint_01	0	1	0	10.1717	2.75224	6.70303	8.66305	7.77353	7.80967
30	Pint_01	1	0	1	10.4381	2.8679	7.68386	9.32065	8.07112	7.18107
50	Pint_02	1	0	1	9.49462	2.5115	3.81266	8.67779	7.61121	7.9265
49	Pint_02	0	1	0	9.83949	2.71543	6.64587	8.69197	7.51601	8.0719
43	Pint_02	0	1	0	9.71958	2.49412	7.14487	8.6923	7.5489	8.05076
28	Pint_02	0	1	1	11.2606	2.81541	7.36801	9.31255	8.12331	7.14374
18	Pint_05	0	1	0	8.7493	2.64696	7.07076	8.71401	7.56161	8.0491
48	Pint_05	0	1	0	8.7493	2.64696	7.07076	8.71401	7.56161	8.0491
51	Pint_05	0	1	1	9.75765	2.79321	7.21386	8.81365	7.64412	8.01947
61	Pint_05	1	1	0	10.2048	2.56495	7.52623	9.29781	6.75243	8.0822
19	Pint_06	0	1	1	10.5499	2.4375	6.64587	8.59252	7.6191	7.80944
72	Pint_06	0	1	0	10.3312	2.72276	7.17996	9.27998	6.94954	8.09473
52	Pint_06	0	1	1	9.69528	2.66259	7.47622	8.82455	7.72439	7.96164
24	Pint_06	1	1	1	10.6003	2.5416	7.61932	9.32131	8.10777	7.13327
1	Pint_07	1	0	1	9.81849	2.76561	3.81266	8.80108	7.2207	6.06279
2	Pint_07	0	1	0	9.49239	1.8718	7.14167	8.72806	6.884	5.57282
17	Pint_07	0	1	0	10.6452	3.16969	7.14167	9.0764	7.60239	8.01229
15	Pint_07	0	1	0	10.8308	1.89711	7.47622	9.04982	7.8989	7.76097
3	Pint_08	1	0	1	11.7065	2.47233	5.19896	8.91329	8.1463	8.05584
11	Pint_08	0	1	0	10.0332	2.87168	6.75239	8.93689	7.96959	8.22159
13	Pint_08	0	1	0	9.8712	3.07961	7.07076	9.17573	7.9263	8.14125
12	Pint_08	0	1	0	10.0698	2.35138	7.33902	8.88694	7.97401	8.12373
22	Pint_01	0	1	0	10.1717	2.33537	6.45172	8.66305	7.77353	7.80967
18	Pint_01	1	1	1	11.1593	2.53016	7.36801	8.62204	7.62158	7.84579
83	Pint_01	0	1	0	9.00042	2.51231	7.47622	9.24248	7.2757	8.04194
81	Pint_01	0	1	0	10.0022	2.48491	7.59685	9.29724	6.74581	8.01853
72	Pint_02	0	1	0	10.3312	2.73003	6.70303	9.27998	6.94954	8.09473
53	Pint_02	1	0	1	9.60752	2.78638	7.07076	8.80498	7.52846	8.08963
81	Pint_02	0	0	1	10.046	2.85438	7.07076	9.27993	7.08694	8.21706
84	Pint_02	0	1	0	9.10493	2.72458	7.14487	9.22473	7.40669	8.02552
21	Pint_05	0	1	1	9.49462	2.41877	5.19896	8.67779	7.61121	7.9265
20	Pint_05	0	1	1	9.5668	1.86322	7.03154	8.59917	7.72006	7.7487
24	Pint_05	1	1	1	10.6003	2.64795	7.17996	9.32131	8.10777	7.13327
23	Pint_05	0	1	1	10.1399	2.80672	7.52623	8.58475	7.66811	7.66941
19	Pint_06	0	1	1	10.5499	2.42775	6.80839	8.59252	7.6191	7.80944
61	Pint_06	0	1	0	10.2048	2.67793	7.33902	9.85908	6.75243	8.0822
30	Pint_06	1	0	1	10.4381	2.71635	7.57386	9.32065	8.07112	7.18107
82	Pint_06	0	1	0	10.0921	2.69312	7.72468	9.88182	7.07892	8.00858
1	Pint_07	0	1	0	9.81849	2.70805	6.70303	8.80108	7.2207	6.06279
7	Pint_07	1	0	1	9.50879	2.42037	7.07076	8.81566	8.05205	7.93679
16	Pint_07	0	1	0	10.0607	2.03471	7.47622	9.1156	8.03867	7.56746
14	Pint_07	0	1	0	9.89141	3.16758	7.53964	9.08676	7.82565	7.83481
6	Pint_08	1	0	1	9.67214	2.28238	6.9037	8.8014	8.02061	7.90148
8	Pint_08	0	1	1	9.13364	2.85071	7.1085	8.82743	8.05056	7.96651
5	Pint_08	0	1	0	9.63091	2.77259	7.53964	8.96895	8.15762	8.12909
4	Pint_08	0	1	0	11.0381	2.78809	7.72468	8.96059	8.21603	8.06158
81	Pint_01	1	0	1	10.046	2.67797	6.9037	9.27993	7.08694	8.21706
76	Pint_01	0	1	0	10.0603	2.81341	7.21386	9.31074	6.62464	8.10222
78	Pint_01	0	1	0	10.5182	1.54045	7.52623	9.29927	6.80268	8.13615
79	Pint_01	0	1	0	9.86415	2.34341	7.55033	9.29302	6.91195	8.16867
20	Pint_02	0	1	1	9.5668	2.27493	5.75857	8.59917	7.72006	7.7487
50	Pint_02	1	0	1	9.7968	2.82336	5.8921	8.81917	7.68602	7.99036
18	Pint_02	0	1	1	11.1593	2.6647	6.29757	8.62204	7.62158	7.84579
31	Pint_02	0	0	1	11.0431	2.7586	7.1085	9.38036	7.64926	7.21352
24	Pint_05	0	0	1	10.6003	2.89037	7.1085	9.32131	8.10777	7.13327
36	Pint_05	0	0	1	10.1787	2.93857	7.24665	9.32546	8.20341	6.92301
30	Pint_05	0	0	1	10.4381	2.91777	7.2784	9.32065	8.07112	7.18107
32	Pint_05	1	0	1	11.0157	2.67031	7.42358	9.37252	7.52575	7.34436
77	Pint_06	0	1	0	9.9172	2.63906	6.99071	9.32683	6.45313	8.10829
62	Pint_06	1	0	1	9.77899	2.74377	7.07076	9.26525	7.25895	8.27175
65	Pint_06	0	0	1	8.71652	2.85115	7.2784	9.23251	7.41078	8.1965
80	Pint_06	0	0	0	9.63663	2.21417	7.74449	9.31108	6.78926	8.1761
62	Pint_01	1	1	1	9.77899	2.70197	6.94816	9.26525	7.25895	8.27175
34	Pint_01	0	0	1	10.2242	2.68273	7.14487	9.34377	7.69403	7.37415
65	Pint_01	0	0	1	8.71652	2.98062	7.45025	9.23251	7.41078	8.1965
70	Pint_01	0	0	1	8.58442	2.8751	7.74449	9.22659	7.44205	8.18009
28	Pint_02	0	1	1	11.2606	2.45674	6.80839	9.31255	8.12331	7.14374
31	Pint_02	0	0	1	11.0431	2.61496	6.80839	9.38036	7.64926	7.21352
24	Pint_02	1	1	1	10.6003	2.65676	6.9037	9.32131	8.10777	7.13327
37	Pint_02	0	0	0	11.1871	2.99016	7.03154	9.40252	7.72326	6.99808
38	Pint_05	0	1	0	10.4031	3.07577	6.70303	9.41184	7.81064	6.81675
32	Pint_05	0	0	1	11.0157	2.82666	6.85718	9.37252	7.52575	7.34436
30	Pint_05	0	0	1	10.4381	2.87074	7.1085	9.32065	8.07112	7.18107
33	Pint_05	1	0	1	10.6558	2.70805	7.17996	9.35381	7.70491	7.31581
57	Pint_06	0	1	0	9.81559	2.84032	6.58525	8.81609	7.79625	7.90522
56	Pint_06	0	1	0	8.79796	2.61496	6.7571	8.69263	7.47983	8.09467
58	Pint_06	0	1	0	9.58877	2.73725	6.94816	8.78552	7.75966	7.92069
54	Pint_06	1	0	1	8.83378	2.7496	6.99071	8.63659	7.49191	8.03543
81	Pint_01	1	0	1	10.046	2.63906	6.7571	9.27993	7.08694	8.21706
65	Pint_01	0	0	1	8.71652	2.85438	6.9037	9.23251	7.41078	8.1965
70	Pint_01	0	0	1	8.58442	2.83321	7.17996	9.22659	7.44205	8.18009
71	Pint_01	0	0	1	9.60233	2.94391	7.55033	9.26202	7.21063	8.22731
54	Pint_02	0	0	1	8.83378	2.76632	6.70303	8.63659	7.49191	8.03543
44	Pint_02	0	0	1	9.648	2.70136	6.85718	8.65077	7.51869	8.00398
40	Pint_02	0	0	0	10.6465	2.98568	7.61932	9.30627	8.2384	6.94769
46	Pint_02	1	0	1	10.1386	2.80672	7.72468	8.64914	7.47139	7.97904
30	Pint_05	0	0	1	10.4381	2.88759	6.58525	9.32065	8.07112	7.18107
24	Pint_05	0	1	1	10.6003	2.91777	6.7571	9.32131	8.10777	7.13327
31	Pint_05	1	0	1	11.0431	2.64999	6.94816	9.38036	7.64926	7.21352
39	Pint_05	0	1	0	10.1257	2.96183	7.21386	9.3114	8.22317	6.95437
28	Pint_06	0	1	1	11.2606	2.93816	6.21056	9.31255	8.12331	7.14374
32	Pint_06	0	0	1	11.0157	2.88179	6.37761	9.37252	7.52575	7.34436
45	Pint_06	0	0	1	9.06627	2.80672	6.37761	8.65827	7.53063	7.98538
55	Pint_06	1	0	1	10.6057	2.73437	6.80839	8.63536	7.51511	8.06866
64	Pint_01	0	0	1	9.10406	2.81341	6.64587	9.27882	7.18996	8.2701
65	Pint_01	0	0	1	8.71652	2.99016	6.80839	9.23251	7.41078	8.1965
70	Pint_01	0	1	1	8.58442	3.14091	6.99071	9.22659	7.44205	8.18009
71	Pint_01	1	0	1	9.60233	2.56925	7.47622	9.26202	7.21063	8.22731
44	Pint_02	0	0	1	9.648	2.72458	6.58525	8.65077	7.51869	8.00398
59	Pint_02	0	1	0	9.10051	2.89468	6.70303	8.61833	7.14032	8.236
47	Pint_02	1	0	1	9.40928	2.70738	6.7571	8.61815	7.18887	8.21812
46	Pint_02	0	1	1	10.1386	2.89037	7.07076	8.64914	7.47139	7.97904
33	Pint_05	0	0	1	10.6558	2.62306	5.4221	9.35381	7.70491	7.31581
30	Pint_05	0	1	1	10.4381	2.6068	6.21056	9.32065	8.07112	7.18107
34	Pint_05	0	0	1	10.2242	2.57346	6.37761	9.34377	7.69403	7.37415
31	Pint_05	1	0	1	11.0431	2.82006	6.37761	9.38036	7.64926	7.21352
32	Pint_06	0	0	1	11.0157	2.77259	5.8921	9.37252	7.52575	7.34436
55	Pint_06	0	1	0	10.6057	2.584	6.58525	8.63536	7.51511	8.06866
45	Pint_06	1	0	1	9.06627	2.7201	6.64587	8.65827	7.53063	7.98538
54	Pint_06	0	1	0	8.83378	2.0149	6.80839	8.63659	7.49191	8.03543
54	Pint_01	0	1	0	8.83378	2.74084	6.37761	8.63659	7.49191	8.03543
45	Pint_01	0	1	0	9.06627	2.7201	6.80839	8.65827	7.53063	7.98538
27	Pint_01	1	0	1	9.66033	2.79321	7.17996	9.35107	8.09759	6.93697
30	Pint_01	0	1	0	10.4381	2.82731	7.39618	9.32065	8.07112	7.18107
64	Pint_02	0	0	1	9.10406	2.82666	6.64587	9.27882	7.18996	8.2701
65	Pint_02	0	0	1	8.71652	3.08598	6.7571	9.23251	7.41078	8.1965
71	Pint_02	1	0	1	9.60233	2.35665	7.03154	9.26202	7.21063	8.22731
69	Pint_02	0	0	1	8.65923	2.89653	7.07076	9.22956	7.42638	8.1883
47	Pint_05	0	1	0	9.40928	2.80672	5.8921	8.61815	7.18887	8.21812
44	Pint_05	0	1	0	9.648	2.72458	6.45172	8.65077	7.51869	8.00398
24	Pint_05	0	1	0	10.6003	2.62306	7.17996	9.32131	8.10777	7.13327
26	Pint_05	1	0	1	9.79325	2.70805	7.21386	9.34756	8.07914	6.98827
31	Pint_06	1	0	1	11.0431	2.60269	6.70303	9.38036	7.64926	7.21352
55	Pint_06	0	1	0	10.6057	2.584	6.70303	8.63536	7.51511	8.06866
46	Pint_06	0	1	0	10.1386	2.97808	6.7571	8.64914	7.47139	7.97904
25	Pint_06	0	0	1	9.70027	3.11352	7.1085	9.25948	7.86481	7.62167
64	Pint_01	0	0	1	9.10406	2.29141	6.21056	9.27882	7.18996	8.2701
66	Pint_01	0	0	1	8.63659	2.24543	6.45172	9.2354	7.39643	8.20487
62	Pint_01	1	1	1	9.77899	2.35665	6.58525	9.26525	7.25895	8.27175
70	Pint_01	0	1	1	8.58442	2.57346	6.85718	9.22659	7.44205	8.18009
63	Pint_02	0	1	1	9.46908	2.22162	5.8921	9.27336	7.21905	8.27133
69	Pint_02	1	0	1	8.65923	2.36712	6.70303	9.22956	7.42638	8.1883
67	Pint_02	0	0	1	8.76038	2.32456	6.7571	9.23842	7.38027	8.21324
73	Pint_02	0	0	1	8.53006	2.73072	6.80839	9.24395	7.35247	8.22922
81	Pint_04	0	0	1	10.046	2.30259	6.70303	9.27993	7.08694	8.21706
60	Pint_04	0	1	0	8.89494	2.83262	6.7571	9.30627	8.2384	6.94769
27	Pint_04	1	0	1	9.66033	2.88418	6.85718	9.35107	8.09759	6.93697
65	Pint_04	0	0	1	8.71652	2.67415	6.9037	9.23251	7.41078	8.1965
25	Pint_05	0	0	1	9.70027	2.91777	6.70303	9.25948	7.86481	7.62167
60	Pint_05	0	1	0	8.89494	2.83262	6.7571	9.30627	8.2384	6.94769
26	Pint_05	1	0	1	9.79325	2.80336	6.80839	9.34756	8.07914	6.98827
31	Pint_05	0	1	0	11.0431	2.77596	7.21386	9.38036	7.64926	7.21352
35	Pint_06	0	0	1	10.4062	2.83842	6.29757	9.2613	7.90944	7.58143
68	Pint_06	0	1	1	8.70797	2.51231	6.70303	9.24132	7.3662	8.22182
26	Pint_06	1	0	1	9.79325	2.80336	6.80839	9.34756	8.07914	6.98827
71	Pint_06	0	0	1	9.60233	2.38774	7.07076	9.26202	7.21063	8.22731
67	Pint_01	1	0	1	8.76038	2.1848	6.52071	9.23842	7.38027	8.21324
81	Pint_01	0	0	1	10.046	2.95607	6.52071	9.27993	7.08694	8.21706
63	Pint_01	0	0	1	9.46908	3.05505	6.58525	9.27336	7.21905	8.27133
70	Pint_01	0	1	1	8.58442	2.9245	7.30917	9.22659	7.44205	8.18009
64	Pint_02	0	1	1	9.10406	3.00127	6.21056	9.27882	7.18996	8.2701
62	Pint_02	0	0	1	9.77899	2.92077	6.52071	9.26525	7.25895	8.27175
66	Pint_02	0	0	1	8.63659	2.64696	6.64587	9.2354	7.39643	8.20487
73	Pint_02	1	0	1	8.53006	2.60343	7.14487	9.24395	7.35247	8.22922
69	Pint_04	0	0	1	8.65923	2.75154	6.58525	9.22956	7.42638	8.1883
65	Pint_04	0	0	1	8.71652	2.79999	6.70303	9.23251	7.41078	8.1965
26	Pint_04	0	0	1	9.79325	2.82583	6.85718	9.62742	8.07914	6.98827
71	Pint_04	1	0	1	9.60233	2.49527	7.07076	9.26202	7.21063	8.22731
35	Pint_05	0	0	1	10.4062	2.97041	6.11525	9.67266	7.90944	7.58143
64	Pint_05	0	1	1	9.10406	3.00127	6.21056	9.27882	7.18996	8.2701
81	Pint_05	0	0	1	10.046	2.95607	6.52071	9.27993	7.08694	8.21706
68	Pint_05	1	0	1	8.70797	2.37749	6.58525	9.24132	7.3662	8.22182
35	Pint_06	0	0	1	10.4062	2.97041	6.11525	9.2613	7.90944	7.58143
25	Pint_06	0	0	1	9.70027	2.94444	6.21056	9.25948	7.86481	7.62167
27	Pint_06	1	1	1	9.66033	2.61496	6.29757	9.35107	8.09759	6.93697
63	Pint_06	0	0	1	9.46908	3.05505	6.58525	9.83258	7.21905	8.27133
64	Pint_01	0	0	1	9.10406	2.87795	6.29757	9.27882	7.18996	8.2701
81	Pint_01	0	0	1	10.046	2.77951	6.37761	9.27993	7.08694	8.21706
66	Pint_01	0	1	1	8.63659	2.64302	6.52071	9.2354	7.39643	8.20487
67	Pint_01	1	1	1	8.76038	2.70062	7.03154	9.23842	7.38027	8.21324
62	Pint_02	0	1	1	9.77899	2.70062	6.37761	9.26525	7.25895	8.27175
70	Pint_02	0	1	1	8.58442	2.84054	6.64587	9.22659	7.44205	8.18009
35	Pint_02	0	1	0	10.4062	2.70136	6.9037	9.67266	7.90944	7.58143
73	Pint_02	1	0	1	8.53006	2.4681	6.9037	9.24395	7.35247	8.22922
63	Pint_03	0	0	1	9.46908	2.86537	6.21056	9.27336	7.21905	8.27133
64	Pint_03	0	0	1	9.10406	2.87795	6.29757	9.27882	7.18996	8.2701
70	Pint_03	0	1	1	8.58442	2.84054	6.64587	9.22659	7.44205	8.18009
65	Pint_03	1	0	1	8.71652	2.68558	6.94816	9.23251	7.41078	8.1965
81	Pint_04	0	0	1	10.046	2.77951	6.37761	9.27993	7.08694	8.21706
26	Pint_04	0	1	0	9.79325	2.7213	6.52071	9.62742	8.07914	6.98827
71	Pint_04	1	0	1	9.60233	2.49527	6.80839	9.26202	7.21063	8.22731
35	Pint_04	0	1	0	10.4062	2.70136	6.9037	9.67266	7.90944	7.58143
64	Pint_05	0	0	1	9.10406	2.87795	6.29757	9.27882	7.18996	8.2701
81	Pint_05	0	0	1	10.046	2.77951	6.37761	9.27993	7.08694	8.21706
71	Pint_05	1	0	1	9.60233	2.49527	6.80839	9.26202	7.21063	8.22731
27	Pint_05	0	1	0	9.66033	2.81541	6.85718	9.62339	8.09759	6.93697
63	Pint_06	0	0	1	9.46908	2.86537	6.21056	9.27336	7.21905	8.27133
27	Pint_06	0	1	0	9.66033	2.81541	6.85718	9.62339	8.09759	6.93697
68	Pint_06	1	0	1	8.70797	2.65481	6.9037	9.24132	7.3662	8.22182
25	Pint_06	0	1	0	9.70027	2.76443	7.1085	9.67901	7.86481	7.62167
64	Pint_01	0	0	1	9.10406	3.22773	5.8921	9.27882	7.18996	8.2701
67	Pint_01	0	1	1	8.76038	3.10109	6.70303	9.23842	7.38027	8.21324
68	Pint_01	1	0	1	8.70797	3.0498	6.70303	9.24132	7.3662	8.22182
81	Pint_01	0	0	1	10.046	3.14031	6.70303	9.27993	7.08694	8.21706
62	Pint_02	0	1	1	9.77899	3.06547	6.21056	9.26525	7.25895	8.27175
73	Pint_02	1	0	1	8.53006	2.64971	6.64587	9.24395	7.35247	8.22922
65	Pint_02	0	1	1	8.71652	3.15936	6.7571	9.23251	7.41078	8.1965
41	Pint_02	0	1	0	10.8143	2.85263	7.07076	9.64166	8.01208	7.15848
63	Pint_04	0	0	1	9.46908	3.24519	5.8921	9.27336	7.21905	8.27133
64	Pint_04	0	0	1	9.10406	3.22773	5.8921	9.27882	7.18996	8.2701
71	Pint_04	1	0	1	9.60233	2.9245	6.21056	9.26202	7.21063	8.22731
69	Pint_04	0	0	1	8.65923	3.07063	6.45172	9.22956	7.42638	8.1883
63	Pint_05	0	0	1	9.46908	3.24519	5.8921	9.27336	7.21905	8.27133
66	Pint_05	1	0	1	8.63659	2.99016	6.52071	9.2354	7.39643	8.20487
70	Pint_05	0	1	1	8.58442	3.21888	6.7571	9.22659	7.44205	8.18009
41	Pint_05	0	1	0	10.8143	2.85263	7.07076	9.64166	8.01208	7.15848
64	Pint_06	0	0	1	9.10406	3.22773	5.8921	9.27882	7.18996	8.2701
73	Pint_06	1	0	1	8.53006	2.64971	6.64587	9.24395	7.35247	8.22922
42	Pint_06	0	1	0	10.0838	2.90417	6.80839	9.66387	7.80069	7.021
41	Pint_06	0	1	0	10.8143	2.85263	7.07076	9.64166	8.01208	7.15848
62	Pint_01	1	1	1	9.77899	2.73725	5.4221	9.26525	7.25895	8.27175
69	Pint_01	0	0	1	8.65923	2.82666	6.21056	9.22956	7.42638	8.1883
71	Pint_01	0	0	1	9.60233	2.78037	6.21056	9.26202	7.21063	8.22731
65	Pint_01	0	1	1	8.71652	2.92077	6.80839	9.23251	7.41078	8.1965
85	Pint_02	0	1	0	9.57959	3.16125	5.60442	9.2383	7.34345	7.82452
63	Pint_02	0	0	1	9.46908	2.77259	6.11525	9.27336	7.21905	8.27133
81	Pint_02	0	1	1	10.046	2.89653	6.58525	9.27993	7.08694	8.21706
68	Pint_02	1	0	1	8.70797	2.65481	6.80839	9.24132	7.3662	8.22182
64	Pint_04	0	0	1	9.10406	2.85902	4.50581	9.27882	7.18996	8.2701
66	Pint_04	0	0	1	8.63659	2.77951	5.75857	9.2354	7.39643	8.20487
70	Pint_04	0	1	1	8.58442	2.94444	6.80839	9.22659	7.44205	8.18009
74	Pint_04	1	0	1	9.21207	2.69312	6.9037	9.30206	6.99957	8.24028
64	Pint_05	0	0	1	9.10406	2.85902	4.50581	9.27882	7.18996	8.2701
85	Pint_05	0	1	0	9.57959	3.16125	5.60442	9.2383	7.34345	7.82452
73	Pint_05	1	0	1	8.53006	2.58441	6.45172	9.24395	7.35247	8.22922
75	Pint_05	0	0	1	9.6152	2.72785	6.85718	9.3002	6.97538	8.22334
85	Pint_06	0	1	0	9.57959	3.16125	5.60442	9.2383	7.34345	7.82452
67	Pint_06	1	0	1	8.76038	2.53897	6.7571	9.23842	7.38027	8.21324
70	Pint_06	0	1	1	8.58442	2.94444	6.80839	9.22659	7.44205	8.18009
65	Pint_06	0	1	1	8.71652	2.92077	6.80839	9.23251	7.41078	8.1965
